# Supplementary material for: Clinical features of children with nontyphoidal Salmonella bacteremia: A single institution survey in rural Japan
Source: PLoS One. 2017 Jun 9;12(6):e0176990. doi: 10.1371/journal.pone.0176990 (PMC5466273; doi:10.1371/journal.pone.0176990)
Supplement: S1 Table — (XLSX) [file pone.0176990.s001.xlsx]

## Sheet: Sheet1
No.	Year	Age (years)	Sex	Diagnosis	B/NB	History of antibiotic therapy	Diarrhea	Days of diarrhea (days)	timese of diarrhea (times)	Fever	Days of fever (days)	Maximum temperature (℃)	Abdominal pain	Bloody stool	Vomitting	Complications	Background	Immunodeficiency	WBC	Neut	Lymp	Eos	CRP	Alb	GOT	GPT	LDH	UA	UN	Na	Lac	BS	AUS	Blood culture	Stool culture	O antigen	H antigen	Hospitalizaion	Antibiotic therapy	Outcome
1	2005	11	M	Gastroenteritis	NB	1	1	2	15	1	2	38.4	1	0	0	0	-	0	10000	88	9	0	4.25	4.3	30	23	245	4.6	13	134	13.8	117	LA	0	1	O9	H-G	1	0	alive
2	2005	3	F	Gastroenteritis	NB	0	1	1	14	1	2	40	1	0	1	0	-	0	9500	79.1	17.3	0.3	12.06	4.7	34	14	267	3.3	9	139	14.4	76	-	0	1	O9	H-G	1	1	alive
3	2005	0	F	Gastroenteritis+Bronchitis	NB	0	0	0	0	1	1	38.5	0	0	0	0	-	0	13700	33.4	51.8	1.8	0.9	4.3	37	25	360	3.1	8	136	－	99	-	0	1	O4	-	1	1	alive
4	2005	8	M	Gastroenteritis	NB	0	1	6	20	1	－	39	0	0	1	0	-	0	5000	68.3	22	0	2.21	4.1	33	18	230	4.5	9	134	－	－	-	0	1	O4	H-e,h	1	1	alive
5	2005	7	F	Gastroenteritis	NB	0	1	1	5	2	2	38.7	1	0	0	0	-	0	9100	83.2	12.3	0	2.27	4.6	57	12	276	5.1	11	135	－	－	BWT,LA	0	1	O8	H-r	1	1	alive
6	2005	11	M	Gastroenteritis+Bacteremia	B	0	1	10	7	1	8	38.6	0	0	0	0	Asthma	0	5800	73.3	21.9	0	5.47	4.5	116	80	986	5.4	7	128		－	-	1	1	O7	H-G	1	1	alive
7	2005	2	M	Gastroenteritis	NB	0	1	2	13	1	3	39.3	0	1	1	0	Atopic dermatitis	0	14900	52.7	36.7	0.4	8.37	4.4	43	19	509	6.3	7	138	－	－	-	0	1	O4	H-i	1	1	alive
8	2006	1	M	Gastroenteritis	NB	1	1	3	10	1	1	39	0	0	0	0	-	0	23200	78.4	16.5	0.6	0.51	4.7	39	22	295	2.3	13	136	－	－	-	0	1	O7	H-z10	1	0	alive
9	2006	3	F	Gastroenteritis	NB	0	1	6	10	1	5	38.5	1	0	0	0	-	0	7400	50.9	38.2	0	2.58	4.1	38	15	321	5.9	6	134	－	－	LA	0	1	O9	H-G	1	0	alive
10	2006	6	F	Gastroenteritis	NB	0	1	3	10	1	6	39.5	1	0	1	0	-	0	5800	79.9	11.6	0.2	1.98	3.9	26	15	244	5.2	8	134	12.3	97	-	0	1	O9	H-G	1	0	alive
11	2006	8	M	Gastroenteritis+Penumonia	NB	0	0	0	0	1	5	39.5	0	0	0	0	post HHV-6 encepharopathy	0	13500	61	22	2	8.13	3.8	17	14	219	2.7	6	137	10.4	84	-	0	1	O7	H-z10	1	1	alive
12	2007	2	M	Gastroenteritis	NB	1	1	3	3	1	3	40	0	0	1	0	-	0	22100	83.4	9.4	2	17.08	4.3	25	12	366	6.2	9	132	21.6	162	BWT	0	1	O9	H-G	1	1	alive
13	2007	2	F	Gastroenteritis	NB	0	1	3	6	1	4	－	1	1	0	0	-	0	13800	70.9	20.5	0.2	2.64	4.2	32	14	381	3.4	5	133	22.1	114	BWT	0	1	O4	H-i	1	0	alive
14	2008	14	M	Gastroenteritis+Bacteremia	B	1	1	18	12	1	8	39.6	1	1	0	0	Antipeptic	0	4300	50.6	39.7	0	2.1	4.3	36	20	281	6.3	11	137	－	－	LA	1	0	O7	H-g	1	1	alive
15	2008	3	M	Gastroenteritis	NB	0	1	3	13	1	3	39.6	1	0	1	0	-	0	6100	72	24.4	0.3	6.52	4.2	47	19	406	6.1	7	128	23.1	116	-	0	1	O9	H-G	1	0	alive
16	2008	12	M	Gastroenteritis	NB	0	1	3	6	1	3	39	0	0	1	0	-	0	3600	76.7	14.4	0.3	11.88	4.2	28	35	237	12.4	25	130	－	107	-	0	1	O9	H-G	1	1	alive
17	2009	9	F	Gastroenteritis	NB	1	1	3	10	1	4	39	0	1	0	0	-	0	7000	76	17	0.1	6.4	4.1	18	18	297	5	12	135	－	100	BWT	0	1	O9	H-G	1	1	alive
18	2009	4	M	Gastroenteritis	NB	0	1	3	10	1	2	－	1	1	0	0	-	0	9400	80.5	14.3	0	6.49	4.4	29	10	262	6.2	11	137		76	BWT,LA	0	1	O4	H-G	0	0	alive
19	2010	2	M	Gastroenteritis+Bacteremia	B	0	1	6	6	1	6	39.7	1	1	0	0	-	0	7600	46.7	36.4	0.1	7.01	3.4	45	16	487	3	2	137	33.5	122	BWT,LA	1	0	O7	H-r	0	1	alive
20	2010	5	M	Gastroenteritis+Bacteremia	B	0	1	14	10	1	5	39	1	0	0	0	Allergic rhinitis	0	6000	40.4	46.1	0.2	0.81	4.3	37	7	314	4.8	4	138	－	－	BWT,LA	1	0	O9	H-g	1	1	alive
21	2010	1	M	Gastroenteritis	NB	0	1	3	9	1	5	－	0	1	1	0	-	0	7900	34	52.9	0.8	1.95	3.5	39	21	351	3.5	4	138	－	－	BWT,LA	0	1	O4	H-e,h,d	0	0	alive
22	2010	3	M	Gastroenteritis	NB	1	1	2	10	1	3	－	1	1	0	0	-	0	8200	79.9	15.7	0	5.46	4.4	40	21	331	4.3	7	134	－	103	BWT,LA	0	1	O9	H-G	1	1	alive
23	2010	2	F	Gastroenteritis+Bacteremia	B	0	1	1	1	1	2	39.1	1	0	0	0	-	0	34300	89.5	5.8	0	0.6	4.6	41	45	436	－	14	134	－	－	-	1	1	O4	H-b	1	1	alive
24	2011	1	M	Gastroenteritis+Bacteremia	B	1	1	6	6	1	7	39.1	1	1	0	0	Asthma	0	9400	40	48	0	1.85	4.3	48	19	436	4.5	8	131	－	100	-	1	1	O4	H-1	1	1	alive
25	2011	4	M	Gastroenteritis	NB	0	1	3	10	1	4	39	1	1	1	0	-	0	7800	66.4	21.9	0	2.61	4.5	42	19	351	5.9	10	136	－	110	-	0	1	O7	H-r	1	1	alive
26	2011	2	M	Gastroenteritis	NB	0	1	2	-	1	4	39	1	1	0	0	-	0	7400	55.8	38.2	0.4	2.03	4.3	31	10	298	－	10	139	9	93	-	0	1	O4	H-i	0	0	alive
27	2013	4	M	Gastroenteritis	NB	0	1	3	10	1	3	38	1	0	0	0	Kawasaki disease	0	5600	68	27.3	0	2.6	4.3	47	24	258	6.6	14	135	10.2	93	-	0	1	O8	-	0	0	alive
28	2013	1	M	Gastroenteritis	NB	0	1	2	-	1	1	38.8	0	1	0	0	-	0	12600	65.7	29.2	0.1	0.81	4.7	39	17	388	5.2	8	136	9.7	120	-	0	1	O4	-	0	0	alive
29	2014	14	M	Gastroenteritis	NB	1	1	2	5	1	2	39.1	1	0	1	0	-	0	12900	94.1	3.9	0	10.78	3.9	20	11	197	3.1	17	134	14.4	139	LA	0	1	O4	H-i	1	1	alive
30	2014	6	M	Gastroenteritis	NB	1	1	3	20	1	4	39.2	1	0	1	0	AD、PSAGN	0	11900	85.8	9.9	0	8.4	4.4	31	12	315	5.5	10	134	21.6	97	BWT,LA	0	1	O7	H-k,1	1	1	alive
31	2014	4	M	Gastroenteritis	NB	1	1	1	9	1	2	39.9	1	0	0	0	-	0	14500	89.2	7.3	0	10.19	4.4	26	11	286	6.9	8	131	9	84	BWT,LA	0	1	O4	H-e,h	1	1	alive
32	2014	15	F	Gastroenteritis+Bacteremia	B	1	0	0	0	1	6	38	1	0	1	0	Autism	0	8600	55.7	36.1	0	5.16	4.1	54	40	559	4.2	7	137	20.1	105	LA	1	1	O4	H-e,n	1	1	alive
33	2014	0	M	Gastroenteritis	NB	0	1	1	10	1	1	38.6	0	0	0	0	Ulcer in Head	0	13900	50	41.5	0.3	0.77	4.7	29	14	304	5.1	7	138	27.1	132	-	0	1	O9	H-G	1	1	alive
34	2014	1	M	Gastroenteritis	NB	0	1	4	10	1	3	39.2	0	0	1	1	-	0	6600	52.1	40.6	0	2.45	4	55	29	346	4.3	8	128	32.2	115	-	0	1	O7	H-r	1	0	alive
